# Supplementary material for: Association of Circulating Neutrophils with Relative Volume of Lipid-Rich Necrotic Core of Coronary Plaques in Stable Patients: A Substudy of SMARTool European Project
Source: Life (Basel). 2023 Feb 2;13(2):428. doi: 10.3390/life13020428 (PMC9958623; doi:10.3390/life13020428)
Supplement: Supplementary file 1 [file life-13-00428-s001.zip]

Archive with 1 entries (1 files):
- life-2148831-supplementary.pdf
